# Supplementary material for: Impact of Ca2+-Induced PI(4,5)P2 Clusters on PH-YFP Organization and Protein-Protein Interactions
Source: Biomolecules. 2022 Jun 29;12(7):912. doi: 10.3390/biom12070912 (PMC9312469; doi:10.3390/biom12070912)
Supplement: Supplementary file 1 [file biomolecules-12-00912-s001.zip]

Archive with 1 entries (1 files):
- biomolecules-1746590-supplementary.pdf
